# Supplementary material for: Antioxidant Activity of Different Hop (Humulus lupulus L.) Genotypes
Source: Plants (Basel). 2023 Sep 29;12(19):3436. doi: 10.3390/plants12193436 (PMC10575397; doi:10.3390/plants12193436)
Supplement: Supplementary file 1 [file plants-12-03436-s001.zip]

Archive with 1 entries (1 files):
- plants-2621186-supplementary.pdf
